# Supplementary material for: Spectral clustering identifies patterns of chiropractic care in a national longitudinal cohort
Source: JAMIA Open. 2026 May 14;9(3):ooag035. doi: 10.1093/jamiaopen/ooag035 (PMC13175172; doi:10.1093/jamiaopen/ooag035)
Supplement: ooag035_Supplementary_Data [file ooag035_supplementary_data.zip]

Archive with 3 entries (3 files):
- Suppl File 1 Data Dictionary.docx
- amia.cls
- nplbp_ref.bib
