# Supplementary material for: Spectral clustering identifies patterns of chiropractic care in a national longitudinal cohort
Source: JAMIA Open. 2026 May 14;9(3):ooag035. doi: 10.1093/jamiaopen/ooag035 (PMC13175172; doi:10.1093/jamiaopen/ooag035)
Supplement: ooag035_Supplementary_Data [file ooag035_supplementary_data.zip › nplbp_ref.bib]

% Journals

% First the Full Name is given, then the abbreviation used in the AMS Math
% Reviews, with an indication if it could not be found there.
% Note the 2nd overwrites the 1st, so swap them if you want the full name.

@book{vif1,
    author = {Chatterjee, S. and Simonoff, J. S.},
    title = {Handbook of regression analysis. New York, NY: Wiley},
    isbn = {9780470887165},
    year = {2013},
}

@article{clnguide,
author = {Globe, Gary and Farabaugh, Ronald and Hawk, Cheryl and Morris, Craig and Baker, Greg and Whalen, Wayne and Walters, Sheryl and Kaeser, Martha and Dehen, Mark and Augat, Thomas},
year = {2016},
pages = {1--22},
title = {Clinical Practice Guideline: Chiropractic Care for Low Back Pain},
volume = {39},
journal = {Journal of manipulative and physiological therapeutics},
doi = {10.1016/j.jmpt.2015.10.006}
}

@misc{oldw,
    title       = {Optum Labs. Optum Labs and Optum Labs Data Warehouse (OLDW) Descriptions and Citation},
    note        = {Eden Prairie, MN. March 2023. Reproduced with permission from Optum Labs},
    year        = 2023
}

@article{GBD1,
title = {Global, regional, and national burden of low back pain, 1990-2020, 
its attributable risk factors, and projections to 2050: a systematic analysis of the Global Burden of Disease Study 2021},
journal = {Lancet Rheumatology},
volume = {5},
number = {6},
pages = {e316--e329},
year = {2023},
author = {{\sortas{Low Back Pain Collaborators} GBD 2021 Low Back Pain Collaborators}},
doi = {10.1016/S2665-9913(23)00098-X},
}

@article{GBD2,
title = {Global, regional, and national burden of neck pain, 1990-2020, and projections to 2050: 
a systematic analysis of the Global Burden of Disease Study 2021},
journal = {Lancet Rheumatology},
volume = {6},
number = {3},
pages = {e142--e155},
year = {2024},
author = {{\sortas{Low Back Pain Collaborators} GBD 2021 Low Back Pain Collaborators}},
doi = {10.1016/S2665-9913(23)00321-1},
}


@article{chiroguide,
title = {Evidence-based treatment recommendations for neck and low back pain across Europe: A systematic review of guidelines},
journal = {Eur J Pain},
volume = {25},
number = {2},
pages = {275--295},
year = {2021},
author = {Corp, N. and Mansell, G. and Stynes, S. and Wynne-Jones, G. and Morsø, L. and Hill, J.C. and van der Windt, D.A.},
doi = {10.1002/ejp.1679},
}


@article{kazis,
title = {Observational retrospective study of the association of initial healthcare provider for new-onset low back pain with early and long-term opioid use},
journal = {BMJ Open},
volume = {9},
number = {9},
pages = {e028633},
year = {2019},
author = {Kazis, L.E. and Ameli, O. and Rothendler, J. and Garrity, B. and Cabral, H. and McDonough, C. and Carey, K. and Stein, M. and Sanghavi, D.
and Elton, D. and Fritz, J. and Saper, R.},
doi = {10.1136/bmjopen-2018-028633},
note = {Erratum in BMJ Open. 2020 Jan 10;10(1):e028633corr1. doi: 10.1136/bmjopen-2018-028633corr1},
}


@article{Goertz,
title = {Effect of Usual Medical Care Plus Chiropractic Care vs Usual Medical Care 
Alone on Pain and Disability Among US Service Members With Low Back Pain: A Comparative Effectiveness Clinical Trial},
journal = {JAMA Network Open},
volume = {1},
number = {1},
pages = {e180105},
year = {2018},
author = {Goertz, C.M. and Long, C.R. and Vining, R.D. and Pohlman, K.A. and Walter, J. and Coulter, I.},
doi = {10.1001/jamanetworkopen.2018.0105},
}


@article{Herman,
title = {Visit Frequency and Outcomes for Patients Using Ongoing Chiropractic Care for Chronic Low-Back and Neck Pain: An Observational Longitudinal Study},
journal = {Pain Physician},
volume = {24},
number = {1},
pages = {E61--E74},
year = {2021},
author = {Herman, P.M. and Edgington, S.E. and Sorbero, M.E. and Hurwitz, E.L. and Goertz, C.M. and Coulter, I.D.},
}


@article{Myhrvold,
title = {Clinical indicators for recommending continued care to patients with neck pain in chiropractic practice: a cohort study},
journal = {Chiropractic \& Manual Therapies},
volume = {31},
number = {1},
pages = {33},
year = {2023},
author = {Myhrvold, B.L. and Vøllestad, N.K. and Irgens, P. and Robinson, H.S. and Axén, I.},
doi = {10.1186/s12998-023-00507-y},
}


@article{NCHSBrief2021,
title = {Back, Lower Limb, and Upper Limb Pain Among U.S. Adults, 2019},
journal = {NCHS data brief},
volume = {415},
pages = {1--8},
year = {2021},
author = {Lucas, J.W. and Connor, E.M. and Bose, J.},
}


@article{fentonNP,
title = {Longitudinal Care Patterns and Utilization among Patients with New-Onset Neck Pain by Initial Provider Specialty},
journal = {Spine},
volume = {20},
year = {2025},
pages={1409-1418},
author = {Fenton, J. J. and Fang, S. Y. and Ray, M. and Kennedy, J. and Padilla, K. and
Amundson, R. and Elton, D. and Haldeman, S. and Lisi, A. J. and Sico, J. and Wayne, P. M. and Romano, P. S.},
doi = {10.1097/BRS.0000000000004781},
}


@article{raydostpr,
title = {Unsupervised machine learning identifies opioid taper reversal patterns in a longitudinal cohort (2008-2018)},
journal = {PLOS Digital Health},
volume = {4},
number = {4:e0000785},
year = {2025},
author = {Ray, M. and Fenton, J.J. and Romano, P.S.},
doi = {10.1371/journal.pdig.0000785},
}

@article{roecker1991,
  author = {Roecker, Ellen B.},
  title = {Prediction Error and Its Estimation for Subset-Selected Models},
  journal = {Technometrics},
  year = {1991},
  volume = {33},
  number = {4},
  pages = {459--468},
}

@article{hurvich1990,
  author = {Hurvich, C. M. and Tsai, C. L.},
  title = {The Impact of Model Selection on Inference in Linear Regression},
  journal = {American Statistician},
  year = {1990},
  volume = {44},
  number = {3},
  pages = {214--217},
}

@article{rencher1980,
  author = {Rencher, A. C. and Pun, F. C.},
  title = {Inflation of {R}² in Best Subset Regression},
  journal = {Technometrics},
  year = {1980},
  volume = {22},
  number = {1},
  pages = {49--54},
}

@article{hastie2017,
  author = {Hastie, Trevor and Tibshirani, Robert and Tibshirani, Ryan J.},
  title = {Extended Comparisons of Best Subset Selection, Forward Stepwise Selection, and the Lasso},
  year = {2017},
   doi = {10.48550/arXiv.1707.08692},
}

@article{bertsimas2016,
  author = {Bertsimas, Dimitris and King, Angela and Mazumder, Rahul},
  title = {Best Subset Selection via a Modern Optimization Lens},
  journal = {The Annals of Statistics},
  year = {2016},
  volume = {44},
  number = {2},
  pages = {813--852},
  doi = {10.1214/15-AOS1388},
}


@incollection{hoerl1988,
  author = {Hoerl, Arthur and Kennard, Robert},
  title = {Ridge Regression},
  booktitle = {Encyclopedia of Statistical Sciences},
  year = {1988},
  volume = {8},
  pages = {129--136},
}

@article{hglrmray,
title = {Improving hospital quality risk-adjustment models using interactions identified by hierarchical group lasso regularisation},
journal = {BMC Health Serv Research},
volume = {23},
number = {1},
year = {2023},
author = {Ray, M. and Zhao, S. and Wang, S. and Bohl, A. and Romano, P.S.},
doi = {10.1186/s12913-023-10423-9},
}


@Article{lasso,
  author        = {Robert Tibshirani},
  title         = {Regression shrinkage and selection via the lasso},
  journal       = {Journal of the Royal Statistical Society. Series B (Methodological)},
  volume        = {58},
  number        = {1},
  pages         = {267-288},
  year          = {1996},
  doi = {10.1111/j.1467-9868.2011.00771.x},
}

@article{zou2005,
  author = {Zou, Hui and Hastie, Trevor},
  title = {Regularization and Variable Selection via the Elastic Net},
  journal = {Journal of the Royal Statistical Society: Series B (Statistical Methodology)},
  year = {2005},
  volume = {67},
  number = {2},
  pages = {301--320},
}

@article{hsu2015,
  author = {Hsu, D.},
  title = {Identifying Key Variables and Interactions in Statistical Models of Building Energy Consumption Using Regularization},
  journal = {Energy},
  year = {2015},
  volume = {83},
  pages = {144--155},
}

@article{barrera-gomez2017,
  author = {Barrera-Gomez, J. and Agier, L. and Portengen, L. and Chadeau-Hyam, M. and Giorgis-Allemand, L. and Siroux, V. and Robinson, O. and Vlaanderen, J. and Gonzalez, J. and Nieuwenhuijsen, M. and Vineis, P. and Vrijheid, M. and Vermeulen, R. and Slama, R. and Basagana, X.},
  title = {A Systematic Comparison of Statistical Methods to Detect Interactions in Exposome-Health Associations},
  journal = {Environmental Health},
  year = {2017},
  volume = {16},
  number = {12},
  pages = {1848--1856},
  doi = {10.1289/EHP172}
}

@article{low2017,
  author = {Low, Y. and Daugherty, A. and Schroeder, E. and Chen, W. and Seto, T. and Weber, S. and Lim, M. and Hastie, T. and Mathur, M. and Desai, M. and Farrington, C. and Radin, A. and Sirota, M. and Kenkare, P. and Thompson, C. and Yu, P. and Gomez, S. and Sledge, G. and Kurian, A. and Shah, N.},
  title = {Synergistic Drug Combinations from Electronic Health Records and Gene Expression},
  journal = {Journal of the American Medical Informatics Association},
  year = {2017},
  volume = {24},
  number = {3},
  pages = {565-576},
  doi = {10.1093/jamia/ocw161},
}

@Article{hglr,
  author        = {M. Lim and T. Hastie},
  title         = {Learning interactions via hierarchical group-lasso regularization},
  journal       = {Journal of Computational and Graphical Statistics},
  volume        = {24},
  number        = {3},
  pages         = {627-654},
  year          = {2015},
}

@article{bien2013,
  author = {Bien, Jacob and Taylor, Jonathan and Tibshirani, Robert},
  title = {A Lasso for Hierarchical Interactions},
  journal = {The Annals of Statistics},
  year = {2013},
  volume = {41},
  number = {3},
  pages = {1111--1141},
  doi = {10.1214/13-AOS1096}
}

@misc{CRANR_glinternet,
  author        = {M. Lim and T. Hastie},
  title         = {Package glinternet},
  url = {https://cran.r-project.org/web/packages/glinternet/glinternet.pdf},
  year =         {2025},

}

@Article{groupvar,
  author        = {M. Yuan and Y. Lin},
  title         = {Model selection and estimation in regression with grouped variables},
  journal       = {Journal of the Royal Statistical Society Series B},
  volume        = {68},
    pages         = {49-67},
  year          = {2006},
}


@article{rosemacguire,
	title = {Limitations of P-Values and R-squared for Stepwise Regression Building: A Fairness Demonstration in Health Policy Risk Adjustment},
	journal = {Am Stat.},
	year = {2019},
    volume = {73(Suppl 1)},
	pages = {152-156},
	author = {S. Rose and T.G. McGuire},
}

@book{unsupervised1,
    author = {Chander, S. and Vijaya, P.},
    title = {3 - Unsupervised learning methods for data clustering},
    booktitle = {Artificial Intelligence in Data Mining},
    isbn = {9780128206010},
    pages = {41--64},
    year = {2021},
}


@article{speclust_R,
author = {John, Christopher and Watson, David and Barnes, Michael and Pitzalis, Costantino and Lewis, Myles},
year = {2019},
month = {09},
title = {Spectrum: Fast density-aware spectral clustering for single and multi-omic data},
volume = {36},
journal = {Bioinformatics},
doi = {10.1093/bioinformatics/btz704},
}


@misc{CRANR_spectrum,
  author        = {John, Christopher and Watson, David},
  title         = {Package Spectrum},
  url = {https://cran.r-project.org/web/packages/Spectrum/Spectrum.pdf},
  year =         {2025},

}

@article{crowther2023,
  author = {Crowther, M. J. and Royston, P. and Clements, M.},
  title = {A Flexible Parametric Accelerated Failure Time Model and the Extension to Time-Dependent Acceleration Factors},
  journal = {Biostatistics},
  year = {2023},
  volume = {24},
  number = {3},
  pages = {811--831},
  doi = {10.1093/biostatistics/kxac009}
}

@article{wei1992,
  author = {Wei, L. J.},
  title = {The Accelerated Failure Time Model: A Useful Alternative to the {Cox} Regression Model in Survival Analysis},
  journal = {Statistics in Medicine},
  year = {1992},
  volume = {11},
  number = {14-15},
  pages = {1871--1879}
}

@article{carroll2003,
  author = {Carroll, K. J.},
  title = {On the Use and Utility of the {Weibull} Model in the Analysis of Survival Data},
  journal = {Controlled Clinical Trials},
  year = {2003},
  volume = {24},
  number = {6},
  pages = {682--701}
}

@article{CHAIKEN,
title = {Matrix Tree Theorems},
journal = {Journal of Combinatorial Theory, Series A},
volume = {24},
number = {3},
pages = {377-381},
year = {1978},
author = {S Chaiken and D.J Kleitman},
doi = {10.1016/0097-3165(78)90067-5},
}


@book{specgraph,
	title = {Spectral Graph Theory},
	Edition = {Second},
    publisher = {CBMS Regional Conference Series in Mathematics, American Mathematical Society},
    year    ={1997},
	author = {Fan R. K. Chung},
    isbn = {978-0821803158},
}

@article{phenclust,
title = {Phenotype clustering in health care: A narrative review for clinicians},
journal = {Frontiers in Artificial Intelligence},
volume = {5},
pages = {842306},
year = {2022},
author = {Loftus, T.J. and Shickel, B. and Balch, J.A. and Tighe, P.J. and Abbott, K.L. and Fazzone, B.  and others},
doi = {10.3389/frai.2022.842306},
}

@INPROCEEDINGS{specapp4,
  author={Doyle, Scott and Agner, Shannon and Madabhushi, Anant and Feldman, Michael and Tomaszewski, John},
  booktitle={2008 5th IEEE International Symposium on Biomedical Imaging: From Nano to Macro},
  title={Automated grading of breast cancer histopathology using spectral clustering with textural and architectural image features},
  year={2008},
  pages={496-499},
  doi = {10.1109/ISBI.2008.4541041},
}

@article{specapp5,
title = {Spectral clustering using Nyström approximation for the accurate identification of cancer molecular subtypes},
journal = {Scientific Reports},
volume = {7},
year = {2017},
author = {Shi, M. and Xu, G.},
doi = {10.1038/s41598-017-05275-3},
}

@InProceedings{ng,
  title={On spectral clustering: analysis and an algorithm},
  author={Ng, A.Y. and Jordan, M.I. and Weiss, Y.},
  journal={Proceedings of IEEE Neural Information Processing Systems (NIPS)},
  year={2001},
 volume={14},
  pages={849--856},
  doi = {10.5555/2980539.2980649},
}


@article{compar1,
title = {Path-Based Spectral Clustering: Guarantees, Robustness to Outliers, and Fast Algorithms},
journal = {Journal of Machine Learning Research},
volume = {21},
pages = {1-66},
year = {2020},
author = {Anna Little and Mauro Maggioni and James M. Murphy},
doi = {pdf/10.5555/3455716.3455722},
}


@INPROCEEDINGS{spec1,
  author        = {Weiss, Y},
  title         = {Segmentation using eigenvectors: a unifying view},
  journal       = {Proceedings of the Seventh IEEE International Conference on Computer Vision},
  volume        = {2},
   pages = {975-982},
  year          = {1999},
  doi = {10.1109/ICCV.1999.790354},
}

@inproceedings{spec2,
 author = {Meila, Marina and Shi, Jianbo},
 booktitle = {Advances in Neural Information Processing Systems},
 editor = {T. Leen and T. Dietterich and V. Tresp},
 pages = {837 -- 843},
 title = {Learning Segmentation by Random Walks},
 volume = {13},
 year = {2000},
 doi = {10.5555/3008751.3008873},
}

@inproceedings{spec3,
 author = {Cristianini, Nello and Shawe-Taylor, John and Kandola, Jaz},
 booktitle = {Advances in Neural Information Processing Systems},
 editor = {T. Dietterich and S. Becker and Z. Ghahramani},
 pages = {},
 title = {Spectral Kernel Methods for Clustering},
 volume = {14},
 year = {2001},
 doi = {10.7551/mitpress/1120.001.0001},
}


@article{spec5,
title = {Spectral clustering based on local linear approximations},
journal = {Electronic Journal of Statistics},
volume = {5},
pages = {1537–1587},
year = {2011},
author = {Arias-Castro, G. Chen, and G. Lerman},
doi = {10.1214/11-EJS651},
}


@misc{spec6,
  author        = {Juan Camilo Orduz},
  title         = {Getting Started with Spectral Clustering},
  url = {https://www.kdnuggets.com/2020/05/getting-started-spectral-clustering.html},
  year =         {2020},

}

@article{spec7,
  author        = {Ulrike von Luxburg},
  title         = {A Tutorial on Spectral Clustering},
  journal = {Statistics and Computing},
volume = {17},
pages = {395–416},
  year =         {2007},

}


@article{lca2,
title = {Latent class models for classification},
journal = {Computational Statistics and Data Analysis},
volume = {41},
number = {3},
pages = {531-537},
year = {2003},
author = {Jeroen K. Vermunt and Jay Magidson},
doi = {},
}

@article{eigengap,
title = {Discussion of Coauthorship and citation networks for statisticians},
journal = {The Annals of Applied Statistics},
volume = {10},
number = {4},
pages = {1820-1826},
year = {2016},
author = {Song, W. and Karl, R.},
doi = {10.1214/16-AOAS977},
}


@INPROCEEDINGS{Kannanspecclust,
    author = {Kannan, R. and Vempala, S. and Veta, A.},
    title = {On clusterings-good, bad and spectral},
    journal = {Proceedings 41st Annual Symposium on Foundations of Computer Science},
    pages = {367--377},
    year = {2000},
}


@article{GLM1972,
title = {Generalized Linear Models},
journal = {Journal of the Royal Statistical Society. Series A (General)},
volume = {135},
number = {3},
pages = {370--384},
publisher = {Wiley for the Royal Statistical Society},
year = {1972},
author = {J. A. Nelder and R. W. M. Wedderburn},
doi = {10.2307/2344614},
}

@article{GAM1986,
title = {Generalized Additive Models},
journal = {Statistical Science},
volume = {1},
number = {3},
pages = {297--318},
year = {1986},
author = {Hastie, Trevor and Tibshirani, Robert},
}

@book{GAM2,
	title = {Generalized Additive Models: An Introduction with R},
	Edition = {Second},
    publisher = {Chapman and Hall, CRC Texts in Statistical Science. CRC Press},
    year    ={2017},
	author = {S.N. Wood},
    isbn = {9781498728348},
}


@inproceedings{Lou2013,
title = {Accurate intelligible models with pairwise interactions},
pages = {623--631},
year = {2013},
author = {Y. Lou, R. Caruana, J. Gehrke, and G. Hooker},
publisher = {Association for Computing Machinery},
address = {New York, NY, USA},
doi = { 10.1145/2487575.2487579},
booktitle = {Proceedings of the 19th ACM SIGKDD Conference on Knowledge Discovery and Data Mining},
}

@article{nori2019,
  title={Interpretml: A unified framework for machine learning interpretability},
  author={Nori, Harsha and Jenkins, Samuel and Koch, Paul and Caruana, Rich},
  journal={arXiv preprint arXiv:1909.09223},
  year={2019}
}


@Techreport{interpretml2,
  author        = {InterpretML},
  title         = {EBM Internals - Regression},
  url = {https://https://interpret.ml/docs/ebm.html},
  year =         {2023},

}
@Techreport{interpretml,
  author        = {InterpretML},
  title         = {EBM Internals - Regression},
  url = {https://interpret.ml/docs/ebm-internals-regression.html},
  year =         {2023},

}


@inproceedings{ebmcaruna,
author = {Caruana, Rich and Lou, Yin and Gehrke, Johannes and Koch, Paul and Sturm, Marc and Elhadad, Noemie},
title = {Intelligible Models for HealthCare: Predicting Pneumonia Risk and Hospital 30-day Readmission},
year = {2015},
publisher = {Association for Computing Machinery},
address = {New York, NY, USA},
doi = {10.1145/2783258.2788613},
booktitle = {Proceedings of the 21st ACM SIGKDD Conference on Knowledge Discovery and Data Mining},
pages = {1721--1730},
}

@inproceedings{ebmwang,
author = {Wang, Zijie J. and Kale, Alex and Nori, Harsha and Stella, Peter and Nunnally, Mark E. and Chau, Duen Horng and Vorvoreanu, Mihaela and Wortman Vaughan, Jennifer and Caruana, Rich},
title = {Interpretability, Then What? Editing Machine Learning Models to Reflect Human Knowledge and Values},
year = {2022},
publisher = {Association for Computing Machinery},
address = {New York, NY, USA},
doi = {10.1145/3534678.3539074},
booktitle = {Proceedings of the 28th ACM SIGKDD Conference on Knowledge Discovery and Data Mining},
pages = {4132–4142},
}

@article{elix3,
title = {Identifying Increased Risk of Readmission and In-hospital Mortality Using Hospital Administrative Data: The AHRQ Elixhauser Comorbidity Index},
journal = {Medical care},
volume = {55},
number = {7},
pages = {698--705},
year = {2017},
author = {Moore, B.J. and White, S. and Washington, R. and Coenen, N. and Elixhauser, A.},
doi = {10.1097/MLR.0000000000000735},
}


@book{friedman2009elements,
  author    = {Friedman, Jerome H. and Hastie, Trevor and Tibshirani, Robert},
  title     = {The Elements of Statistical Learning},
  series    = {Springer Series in Statistics},
  publisher = {Springer-Verlag},
  address   = {New York},
  year      = {2009}
}

@article{picard1984cross,
  author  = {Picard, Richard R. and Cook, R. Dennis},
  title   = {Cross-validation of regression models},
  journal = {Journal of the American Statistical Association},
  volume  = {79},
  number  = {387},
  pages   = {575--583},
  year    = {1984}
}


@incollection{refaeilzadeh2009cross,
  author    = {Refaeilzadeh, Payam and Tang, Lei and Liu, Huan},
  title     = {Cross-Validation},
  booktitle = {Encyclopedia of Database Systems},
  publisher = {Springer},
  address   = {US},
  pages     = {532--538},
  year      = {2009}
}


@article{snee1977validation,
  author  = {Snee, Ronald D.},
  title   = {Validation of regression models: Methods and examples},
  journal = {Technometrics},
  volume  = {19},
  number  = {4},
  pages   = {415--428},
  year    = {1977}
}

@article{picard1990data,
  author  = {Picard, Richard R. and Berk, Kenneth N.},
  title   = {Data splitting},
  journal = {The American Statistician},
  volume  = {44},
  number  = {2},
  pages   = {140--147},
  year    = {1990}
}

@article{lo2015why,
  author  = {Lo, Adeline and Chernoff, Herman and Zheng, Tian and Lo, Shaw-Hwa},
  title   = {Why significant variables aren't automatically good predictors},
  journal = {Proceedings of the National Academy of Sciences},
  volume  = {112},
  number  = {45},
  pages   = {13892--13897},
  month   = {November},
  year    = {2015}
}

@article{bzdok2019exploration,
  author  = {Bzdok, Danilo and Ioannidis, John P.},
  title   = {Exploration, inference, and prediction in neuroscience and biomedicine},
  journal = {Trends in Neurosciences},
  volume  = {42},
  number  = {4},
  pages   = {251--262},
  year    = {2019}
}

@article{wasserstein2016asa,
  author  = {Wasserstein, Ronald L. and Lazar, Nicole A.},
  title   = {The {ASA} statement on p-values: Context, process, and purpose},
  journal = {The American Statistician},
  volume  = {70},
  number  = {2},
  pages   = {129--133},
  year    = {2016}
}

@article{granger1998extracting,
  author  = {Granger, Clive W. J.},
  title   = {Extracting information from mega-panels and high-frequency data},
  journal = {Statistica Neerlandica},
  volume  = {52},
  number  = {3},
  pages   = {258--272},
  month   = {November},
  year    = {1998}
}

@article{lin2013too,
  author  = {Lin, Mingfeng and Lucas, Henry and Shmueli, Galit},
  title   = {Too big to fail: Large samples and the p-value problem},
  journal = {Information Systems Research},
  volume  = {24},
  number  = {4},
  pages   = {906--917},
  month   = {October},
  year    = {2013}
}


@article{lisi2018,
  author    = {Lisi, Anthony J. and Salsbury, Stacie A. and Hawk, Cheryl and 
               Vining, Robert D. and Wallace, Robert B. and Branson, Richard and 
               Long, Cynthia R. and Burgo-Black, A. and Goertz, Christine M.},
  title     = {Chiropractic Integrated Care Pathway for Low Back Pain in Veterans: Results of a Delphi Consensus Process},
  journal   = {Journal of Manipulative and Physiological Therapeutics},
  year      = {2018},
  volume    = {41},
  number    = {2},
  pages     = {137--148},
  doi       = {10.1016/j.jmpt.2017.10.001}
}

@article{chevan2011,
  author    = {Chevan, Julia and Riddle, Daniel L.},
  title     = {Factors Associated With Care Seeking From Physicians, Physical 
               Therapists, or Chiropractors by Persons With Spinal Pain: 
               A Population-Based Study},
  journal   = {Journal of Orthopaedic \& Sports Physical Therapy},
  year      = {2011},
  volume    = {41},
  number    = {7},
  pages     = {467--476},
  doi       = {10.2519/jospt.2011.3637}
}


% BibTeX Entries
@article{gardner90,
 author               = {{Gardner RM, Golubjatnikov OK, Laub RM, Jacobson JT, Evans RS}},
 journal              = {Comput Biomed Res},
 pages                = {514-28},
 title                = {{Computer-critiqued blood ordering using the HELP system}},
 volume               = {23},
 year                 = {1990},
 }

@article{pryor83,
 author               = {{Pryor TA, Gardner RM, Clayton RD, Warner HR}},
 journal              = {J Med Sys},
 pages                = {87--101},
 title                = {{The HELP system}},
 volume               = {7},
 year                 = {1983},
 }


%
%@periodical{JCohen96,
%  key =          "Cohen",
%  editor =       "Jacques Cohen",
%  title =        "Special issue: Digital Libraries",
%  journal =      CACM,
%  volume =       "39",
%  number =       "11",
%  month =        nov,
%  year =         "1996",
%}
%
%
%
%
%
%@Inbook{Editor00,
%  author =       "",
%  editor =       "Ian Editor",
%  title =        "The title of book one",
%  subtitle =     "The book subtitle",
%  series =       "The name of the series one",
%  year =         "2007",
%  volume =       "9",
%  address =      "Chicago",
%  edition =      "1st.",
%  publisher =    "University of Chicago Press",
%  doi =          "10.1007/3-540-09237-4",
%  url =          "http://dx.doi.org/10.1007/3-540-09456-9",
%  chapter =      "",
%  pages =        "",
%  number =       "",
%  type =         "",
%  month =        "",
%  note =         "",
%}
%
%%
%@InBook{Editor00a,
%  author =       "",
%  editor =       "Ian Editor",
%  title =        "The title of book two",
%  subtitle =     "The book subtitle",
%  series =       "The name of the series two",
%  year =         "2008",
%  address =      "Chicago",
%  edition =      "2nd.",
%  publisher =    "University of Chicago Press",
%  doi =          "10.1007/3-540-09237-4",
%  url =          "http://dx.doi.org/10.1007/3-540-09456-9",
%  volume =       "",
%  chapter =      "100",
%  pages =        "",
%  number =       "",
%  type =         "",
%  month =        "",
%  note =         "",
%}
%
%
%
%
%% incollection (has an editor, title, and possibly a booktitle)
%@Incollection{Douglass98,
%  author =       "Bruce P. Douglass and David Harel and Mark B. Trakhtenbrot",
%  title =        "Statecarts in use: structured analysis and object-orientation",
%  series =       "Lecture Notes in Computer Science",
%  booktitle =    "Lectures on Embedded Systems",
%  publisher =    "Springer-Verlag",
%  address =      "London",
%  volume =       "1494",
%  year =         "1998",
%  chapter =      "",
%  editor =       "Grzegorz Rozenberg and Frits W. Vaandrager",
%  pages =        "368--394",
%  doi =          "10.1007/3-540-65193-4_29",
%  url =          "http://dx.doi.org/10.1007/3-540-65193-4_29",
%  edition =      "",
%  number =       "",
%  type =         "",
%  month =        "",
%  note =         "",
%}
%
%
%@Book{Knuth98,
%  author =       "Donald E. Knuth",
%  year =         "1998",
%  title =        "The Art of Computer Programming",
%  series =       "Fundamental Algorithms",
%  volume =       "1",
%  edition =      "3rd",
%  address =      "",
%  publisher =    "Addison Wesley Longman Publishing Co., Inc.",
%  doi =          "",
%  url =          "",
%  editor =       "",
%  number =       "",
%  month =        "",
%  note =         "(book)",
%}
%
%%Inbook{Knuth97,
%%  author =       "Donald E. Knuth",
%%  title =        "The Art of Computer Programming",
%%  booktitle =    "the booktitle",
%%  edition =      "3",
%%  volume =       "1",
%%  year =         "1997",
%%  publisher =    "Addison Wesley Longman Publishing Co., Inc.",
%%  editor =       "",
%%  number =       "",
%%  series =       "Fundamental Algorithms",
%%  type =         "",
%%  chapter =      "",
%%  pages =        "",
%%  address =      "",
%%  month =        "",
%%  note =         "(inbook)",
%%}
%
%%INBOOK{DK:73-inbook-full,
%%   author = "Donald E. Knuth",
%%   title = "Fundamental Algorithms (inbook w series)",
%%   volume = 1,
%%   series = "The Art of Computer Programming",
%%   publisher = "Addison-Wesley",
%%   address = "Reading, Massachusetts",
%%   edition = "Second",
%%   month = "10~" # jan,
%%   year = "1973",
%%   type = "Section",
%%   chapter = "1.2",
%%   pages = "10--119",
%%   note = "Full INBOOK entry (w series)",
%%}
%
%%INcollection{DK:74-incoll,
%%   author = "Donald E. Knuth",
%%   title = "Fundamental Algorithms (incoll)",
%%   volume = 1,
%%   booktitle = "The Art of Computer Programming",
%%   publisher = "Addison-Wesley",
%%   address = "Reading, Massachusetts",
%%   month = "10~" # jan,
%%   year = "1974",
%%   pages = "10--119",
%%   editor = "Bernard Rous",
%%   note = "This is a full incoll entry with an editor",
%%}
%
%%INcollection{DK:75-incollws,
%%   author = "Donald E. Knuth",
%%   title = "Fundamental Algorithms (incoll w series)",
%%   volume = 1,
%%   booktitle = "The Art of Computer Programming",
%%   series = "The Art of Computer Programming",
%%   publisher = "Addison-Wesley",
%%   address = "Reading, Massachusetts",
%%   month = "10~" # jan,
%%   year = "1975",
%%   pages = "10--119",
%%   editor = "Bernard Rous",
%%   note = "This is a full incoll entry with an editor and series",
%%}
%
%
%@incollection{GM05,
%Author= "Dan Geiger and Christopher Meek",
%Title= "Structured Variational Inference Procedures and their Realizations (as incol)",
%Year= 2005,
%Booktitle="Proceedings of Tenth International Workshop on Artificial Intelligence and Statistics, {\rm The Barbados}",
%Publisher="The Society for Artificial Intelligence and Statistics",
%Month= jan,
%Editors= "Z. Ghahramani and R. Cowell"
%}
%
%@Inproceedings{Smith10,
%  author =       "Stan W. Smith",
%  title =        "An experiment in bibliographic mark-up: Parsing metadata for XML export",
%  booktitle =    "Proceedings of the 3rd. annual workshop on Librarians and Computers",
%  series =       "LAC '10",
%  editor =       "Reginald N. Smythe and Alexander Noble",
%  volume =       "3",
%  year =         "2010",
%  publisher =    "Paparazzi Press",
%  address =      "Milan Italy",
%  pages =        "422--431",
%  doi =          "99.9999/woot07-S422",
%  url =          "http://dx.doi.org/99.0000/woot07-S422",
%  number =       "",
%  month =        "",
%  organization = "",
%  note =         "",
%}
%
%@Inproceedings{VanGundy07,
%  author =       "Matthew Van Gundy and Davide Balzarotti and Giovanni Vigna",
%  year =         "2007",
%  title =        "Catch me, if you can: Evading network signatures with web-based polymorphic worms",
%  booktitle =    "Proceedings of the first USENIX workshop on Offensive Technologies",
%  series =       "WOOT '07",
%  publisher =    "USENIX Association",
%  address =      "Berkley, CA",
%  articleno =    "7",
%  numpages =     "9",
%  editor =       "",
%  volume =       "",
%  number =       "",
%  pages =        "",
%  month =        "",
%  organization = "",
%  note =         "",
%}
%
%@Inproceedings{VanGundy08,
%  author =       "Matthew Van Gundy and Davide Balzarotti and Giovanni Vigna",
%  year =         "2008",
%  title =        "Catch me, if you can: Evading network signatures with web-based polymorphic worms",
%  booktitle =    "Proceedings of the first USENIX workshop on Offensive Technologies",
%  series =       "WOOT '08",
%  publisher =    "USENIX Association",
%  address =      "Berkley, CA",
%  articleno =    "7",
%  numpages =     "2",
%  editor =       "",
%  volume =       "",
%  number =       "",
%  pages =        "99-100",
%  month =        "",
%  organization = "",
%  note =         "",
%}
%
%@Inproceedings{VanGundy09,
%  author =       "Matthew Van Gundy and Davide Balzarotti and Giovanni Vigna",
%  year =         "2009",
%  title =        "Catch me, if you can: Evading network signatures with web-based polymorphic worms",
%  booktitle =    "Proceedings of the first USENIX workshop on Offensive Technologies",
%  series =       "WOOT '09",
%  publisher =    "USENIX Association",
%  address =      "Berkley, CA",
%  articleno =    "",
%  numpages =     "",
%  editor =       "",
%  volume =       "",
%  number =       "",
%  pages =        "90--100",
%  month =        "",
%  organization = "",
%  note =         "",
%}
%
%@Inproceedings{Andler79,
%  author =       "Sten Andler",
%  title =        "Predicate Path expressions",
%  booktitle =    "Proceedings of the 6th. ACM SIGACT-SIGPLAN symposium on Principles of Programming Languages",
%  series =       "POPL '79",
%  year =         "1979",
%  publisher =    "ACM Press",
%  address =      "New York, NY",
%  pages =        "226--236",
%  doi =          "10.1145/567752.567774",
%  url =          "http://doi.acm.org/10.1145/567752.567774",
%  editor =       "",
%  volume =       "",
%  number =       "",
%  month =        "",
%  organization = "",
%  note =         "",
%}
%
%
%
%@MASTERSTHESIS{anisi03,
%author = {David A. Anisi},
%title = {Optimal Motion Control of a Ground Vehicle},
%school = {Royal Institute of Technology (KTH), Stockholm, Sweden},
%intitution = {FOI-R-0961-SE, Swedish Defence Research Agency (FOI)},
%year = {2003},
%}
%
%
%@Phdthesis{Clarkson85,
%  author =       "Kenneth L. Clarkson",
%  year =         "1985",
%  title =        "Algorithms for Closest-Point Problems (Computational Geometry)",
%  school =       "Stanford University",
%  address =      "Palo Alto, CA",
%  note =         "UMI Order Number: AAT 8506171",
%  type =         "",
%  month =        "",
%}
%
%
%
%
%
%@online{Ablamowicz07,
%  author =       "Rafal Ablamowicz and Bertfried Fauser",
%  year =         "2007",
%  title =        "CLIFFORD: a Maple 11 Package for Clifford Algebra Computations, version 11",
%  url =          "http://math.tntech.edu/rafal/cliff11/index.html",
%  lastaccessed = "February 28, 2008",
%}
%
%
%@misc{Poker06,
%  author =       "Poker-Edge.Com",
%  year =         "2006",
%  month =        mar,
%  title =        "Stats and Analysis",
%  lastaccessed = "June 7, 2006",
%  url =          "http://www.poker-edge.com/stats.php",
%}
%
%@misc{Obama08,
%  author        = "Barack Obama",
%  year          = "2008",
%  title         = "A more perfect union",
%  howpublished  = "Video",
%  day           = "5",
%  url           = "http://video.google.com/videoplay?docid=6528042696351994555",
%  month         = mar,
%  lastaccessed  = "March 21, 2008",
%  note          =  "",
%}
%
%@misc{JoeScientist001,
%  author =       "Joseph Scientist",
%  year =         "2009",
%  title =        "The fountain of youth",
%  note =         "Patent No. 12345, Filed July 1st., 2008, Issued Aug. 9th., 2009",
%  url =          "",
%  howpublished = "",
%  month =        aug,
%  lastaccessed = "",
%}
%
%
%@Inproceedings{Novak03,
%  author =       "Dave Novak",
%  title =        "Solder man",
%  booktitle =    "ACM SIGGRAPH 2003 Video Review on Animation theater Program: Part I - Vol. 145 (July 27--27, 2003)",
%  year =         "2003",
%  publisher =    "ACM Press",
%  address =      "New York, NY",
%  pages =        "4",
%  month =        "March 21, 2008",
%  doi =          "99.9999/woot07-S422",
%  url =          "http://video.google.com/videoplay?docid=6528042696351994555",
%  note =         "",
%  howpublished = "Video",
%  editor =       "",
%  volume =       "",
%  number =       "",
%  series =       "",
%  organization = "",
%}
%
%
%@article{Lee05,
%  author =       "Newton Lee",
%  year =         "2005",
%  title =        "Interview with Bill Kinder: January 13, 2005",
%  journal =      "Comput. Entertain.",
%  eid =          "4",
%  volume =       "3",
%  number =       "1",
%  month =        "Jan.-March",
%  doi =          "10.1145/1057270.1057278",
%  url =          "http://doi.acm.org/10.1145/1057270.1057278",
%  howpublished = "Video",
%  note =         "",
%}
%
%@article{Rous08,
%  author =       "Bernard Rous",
%  year =         "2008",
%  title =        "The Enabling of Digital Libraries",
%  journal =      "Digital Libraries",
%  volume =       "12",
%  number =       "3",
%  month =        jul,
%  articleno =    "5",
%  doi =          "",
%  url =          "",
%  howpublished = "",
%  note =         "To appear",
%}
%
%@article{384253,
% author = {Werneck,, Renato and Setubal,, Jo\~{a}o and da Conceic\~{a}o,, Arlindo},
% title = {(old) Finding minimum congestion spanning trees},
% journal = {J. Exp. Algorithmics},
% volume = {5},
% year = {2000},
% issn = {1084-6654},
% pages = {11},
% doi = {http://doi.acm.org/10.1145/351827.384253},
% publisher = {ACM},
% address = {New York, NY, USA},
% }
%
%
%@article{Werneck:2000:FMC:351827.384253,
% author = {Werneck, Renato and Setubal, Jo\~{a}o and da Conceic\~{a}o, Arlindo},
% title = {(new) Finding minimum congestion spanning trees},
% journal = {J. Exp. Algorithmics},
% volume = {5},
% month = dec,
% year = {2000},
% issn = {1084-6654},
% articleno = {11},
% url = {http://portal.acm.org/citation.cfm?id=351827.384253},
% doi = {10.1145/351827.384253},
% acmid = {384253},
% publisher = {ACM},
% address = {New York, NY, USA},
%}
%
%@article{1555162,
% author = {Conti, Mauro and Di Pietro, Roberto and Mancini, Luigi V. and Mei, Alessandro},
% title = {(old) Distributed data source verification in wireless sensor networks},
% journal = {Inf. Fusion},
% volume = {10},
% number = {4},
% year = {2009},
% issn = {1566-2535},
% pages = {342--353},
% doi = {http://dx.doi.org/10.1016/j.inffus.2009.01.002},
% publisher = {Elsevier Science Publishers B. V.},
% address = {Amsterdam, The Netherlands, The Netherlands},
% }
%
%@article{Conti:2009:DDS:1555009.1555162,
% author = {Conti, Mauro and Di Pietro, Roberto and Mancini, Luigi V. and Mei, Alessandro},
% title = {(new) Distributed data source verification in wireless sensor networks},
% journal = {Inf. Fusion},
% volume = {10},
% number = {4},
% month = oct,
% year = {2009},
% issn = {1566-2535},
% pages = {342--353},
% numpages = {12},
% url = {http://portal.acm.org/citation.cfm?id=1555009.1555162},
% doi = {10.1016/j.inffus.2009.01.002},
% acmid = {1555162},
% publisher = {Elsevier Science Publishers B. V.},
% address = {Amsterdam, The Netherlands, The Netherlands},
% keywords = {Clone detection, Distributed protocol, Securing data fusion, Wireless sensor networks},
%}
%
%@inproceedings{Li:2008:PUC:1358628.1358946,
% author = {Li, Cheng-Lun and Buyuktur, Ayse G. and Hutchful, David K. and Sant, Natasha B. and Nainwal, Satyendra K.},
% title = {Portalis: using competitive online interactions to support aid initiatives for the homeless},
% booktitle = {CHI '08 extended abstracts on Human factors in computing systems},
% year = {2008},
% isbn = {978-1-60558-012-X},
% location = {Florence, Italy},
% pages = {3873--3878},
% numpages = {6},
% url = {http://portal.acm.org/citation.cfm?id=1358628.1358946},
% doi = {10.1145/1358628.1358946},
% acmid = {1358946},
% publisher = {ACM},
% address = {New York, NY, USA},
% keywords = {cscw, distributed knowledge acquisition, incentive design, online games, recommender systems, reputation systems, user studies, virtual community},
%}
%
%@book{Hollis:1999:VBD:519964,
% author = {Hollis, Billy S.},
% title = {Visual Basic 6: Design, Specification, and Objects with Other},
% year = {1999},
% isbn = {0130850845},
% edition = {1st},
% publisher = {Prentice Hall PTR},
% address = {Upper Saddle River, NJ, USA},
% }
%
%
%@book{Goossens:1999:LWC:553897,
% author = {Goossens, Michel and Rahtz, S. P. and Moore, Ross and Sutor, Robert S.},
% title = {The  Latex Web Companion: Integrating TEX, HTML, and XML},
% year = {1999},
% isbn = {0201433117},
% edition = {1st},
% publisher = {Addison-Wesley Longman Publishing Co., Inc.},
% address = {Boston, MA, USA},
% }
%
%% need to test genres for errant isbn output
%
%% techreport
%@techreport{897367,
% author = {Buss, Jonathan F. and Rosenberg, Arnold L. and Knott, Judson D.},
% title = {Vertex Types in Book-Embeddings},
% year = {1987},
% source = {http://www.ncstrl.org:8900/ncstrl/servlet/search?formname=detail\&id=oai%3Ancstrlh%3Aumass_cs%3Ancstrl.umassa_cs%2F%2FUM-CS-1987-018},
% publisher = {University of Massachusetts},
% address = {Amherst, MA, USA},
% }
%
%@techreport{Buss:1987:VTB:897367,
% author = {Buss, Jonathan F. and Rosenberg, Arnold L. and Knott, Judson D.},
% title = {Vertex Types in Book-Embeddings},
% year = {1987},
% source = {http://www.ncstrl.org:8900/ncstrl/servlet/search?formname=detail\&id=oai%3Ancstrlh%3Aumass_cs%3Ancstrl.umassa_cs%2F%2FUM-CS-1987-018},
% publisher = {University of Massachusetts},
% address = {Amherst, MA, USA},
% }
%
%% whole proceedings
%
%@proceedings{Czerwinski:2008:1358628,
% author = {},
% note = {General Chair-Czerwinski, Mary and General Chair-Lund, Arnie and Program Chair-Tan, Desney},
% title = {CHI '08: CHI '08 extended abstracts on Human factors in computing systems},
% year = {2008},
% isbn = {978-1-60558-012-X},
% location = {Florence, Italy},
% order_no = {608085},
% publisher = {ACM},
% address = {New York, NY, USA},
% }
%
%% phdthesis
%
%@phdthesis{Clarkson:1985:ACP:911891,
% author = {Clarkson, Kenneth Lee},
% advisor = {Yao, Andrew C.},
% title = {Algorithms for Closest-Point Problems (Computational Geometry)},
% year = {1985},
% note = {AAT 8506171},
% school = {Stanford University},
% address = {Stanford, CA, USA},
% }
%% school is being picked up -- but not publisher (which is OK)
%% Also -- the title is NOT being output in italics !!! Arrrrgh! - I fixed it. :-)
%
%
%%%% compare with 'old'
%%%% atsign-Phdthesis{Clarkson85,
%%%%  author =       "Kenneth L. Clarkson",
%%%%  year =         "1985",
%%%%  title =        "Algorithms for Closest-Point Problems (Computational Geometry)",
%%%%  school =       "Stanford University",
%%%%  address =      "Palo Alto, CA",
%%%%  note =         "UMI Order Number: AAT 8506171",
%%%%  type =         "",
%%%%  month =        "",
%%%%}
%
%% A bibliography
%@Article{1984:1040142,
% key = {{$\!\!$}},
% journal = {SIGCOMM Comput. Commun. Rev.},
% year = {1984},
% issn = {0146-4833},
% volume = {13-14},
% number = {5-1},
% issue_date = {January/April 1984},
% publisher = {ACM},
% address = {New York, NY, USA},
% }
%
%
%% grinder
%@inproceedings{2004:ITE:1009386.1010128,
% key = {IEEE},
% title = {IEEE TCSC Executive Committee},
% booktitle = {Proceedings of the IEEE International Conference on Web Services},
% series = {ICWS '04},
% year = {2004},
% isbn = {0-7695-2167-3},
% pages = {21--22},
% url = {http://dx.doi.org/10.1109/ICWS.2004.64},
% doi = {http://dx.doi.org/10.1109/ICWS.2004.64},
% acmid = {1010128},
% publisher = {IEEE Computer Society},
% address = {Washington, DC, USA},
%}
%
%% div book
%@book{Mullender:1993:DS(:302430,
% editor = {Mullender, Sape},
% title = {Distributed systems (2nd Ed.)},
% year = {1993},
% isbn = {0-201-62427-3},
% publisher = {ACM Press/Addison-Wesley Publishing Co.},
% address = {New York, NY, USA},
% }
%
%% master thesis (as techreport and thesis)
%
%@techreport{Petrie:1986:NAD:899644,
% author = {Petrie, Charles J.},
% title = {New Algorithms for Dependency-Directed Backtracking (Master's thesis)},
% year = {1986},
% source = {http://www.ncstrl.org:8900/ncstrl/servlet/search?formname=detail\&id=oai%3Ancstrlh%3Autexas_cs%3AUTEXAS_CS%2F%2FAI86-33},
% publisher = {University of Texas at Austin},
% address = {Austin, TX, USA},
% }
%
%@MASTERSTHESIS{Petrie:1986:NAD:12345,
% author = {Petrie, Charles J.},
% title = {New Algorithms for Dependency-Directed Backtracking (Master's thesis)},
% year = {1986},
% source = {http://www.ncstrl.org:8900/ncstrl/servlet/search?formname=detail\&id=oai%3Ancstrlh%3Autexas_cs%3AUTEXAS_CS%2F%2FAI86-33},
% school = {University of Texas at Austin},
% address = {Austin, TX, USA},
% }
%
%
%
%
%@BOOK{book-minimal,
%   author = "Donald E. Knuth",
%   title = "Seminumerical Algorithms",
%   publisher = "Addison-Wesley",
%   year = "1981",
%}
%
%% incollection (has an editor, title, and possibly a booktitle)
%@INcollection{KA:2001,
% author = {Kong, Wei-Chang},
% Title = {The implementation of electronic commerce in SMEs in Singapore (as Incoll)},
% booktitle = {E-commerce and cultural values},
% year = {2001},
% isbn = {1-59140-056-2},
% pages = {51--74},
% numpages = {24},
% url = {http://portal.acm.org/citation.cfm?id=887006.887010},
% acmid = {887010},
% publisher = {IGI Publishing},
% address = {Hershey, PA, USA},
%}
%
%
%% with bibfield 'type' before chapter (note no editor)
%@INBOOK{KAGM:2001,
% author = {Kong, Wei-Chang},
% type = {Name of Chapter:},
% chapter = {The implementation of electronic commerce in SMEs in Singapore (Inbook-w-chap-w-type)},
% title = {E-commerce and cultural values},
% year = {2001},
% isbn = {1-59140-056-2},
% pages = {51--74},
% numpages = {24},
% url = {http://portal.acm.org/citation.cfm?id=887006.887010},
% acmid = {887010},
% publisher = {IGI Publishing},
% address = {Hershey, PA, USA},
%}
%
%%%% Notes! This is because the atsign-INBOOK citation type specifies EITHER
%%%% editor or author, but not both. In my experiments with the harvard/dcu
%%%% bibtex style (and presumably this applies to other styles too), bibtex
%%%% ignores the editor information if author information exists in an
%%%% atsign-INBOOK entry. atsign-INCOLLECTION is far more commonly used in my references,
%%%% and in the absence of an editor I believe most bibtex styles will just
%%%% ommit the editor from the reference - the chapter information will not
%%%% end up in the in-text citation as you suggest it should be but at least
%%%% there is a place to put the editor if necessary.
%
%
%
%% was 'Inbook' -- changed to incollection - (editor is different to author) - need to tell Asad to codify as such.
%@incollection{Kong:2002:IEC:887006.887010,
%  author =      {Kong, Wei-Chang},
%  editor =      {Theerasak Thanasankit},
%  title =       {Chapter 9},
%  booktitle =   {E-commerce and cultural values (Incoll-w-text (chap 9) 'title')},
%  year =        {2002},
%  address =     {Hershey, PA, USA},
%  publisher =   {IGI Publishing},
%  url =         {http://portal.acm.org/citation.cfm?id=887006.887010},
%  pages =       {51--74},
%  numpages =    {24},
%  acmid =       {887010},
%  isbn =        {1-59140-056-2},
%  number =      "",
%  type =        "",
%  month =       "",
%  note =        "",
%}
%
%% incol when the chapter is 'text' - due to presence of editor (different to author)
%@incollection{Kong:2003:IEC:887006.887011,
% author = {Kong, Wei-Chang},
% title = {The implementation of electronic commerce in SMEs in Singapore (Incoll)},
% booktitle = {E-commerce and cultural values},
% editor = {Thanasankit, Theerasak},
% year = {2003},
% isbn = {1-59140-056-2},
% pages = {51--74},
% numpages = {24},
% url = {http://portal.acm.org/citation.cfm?id=887006.887010},
% acmid = {887010},
% publisher = {IGI Publishing},
% address = {Hershey, PA, USA},
%}
%
%% ------ test
%%incollection{Kong:2003:IEC:887006.887010,
%% author = {Kong, Wei-Chang},
%% chapter = {The implementation of electronic commerce in SMEs in Singapore (Incoll-text-in-chap)},
%% booktitle = {booktitle E-commerce and cultural values},
%% title =   {The title},
%% editor = {Thanasankit, Theerasak},
%% year = {2003},
%% isbn = {1-59140-056-2},
%% pages = {51--74},
%% numpages = {24},
%% url = {http://portal.acm.org/citation.cfm?id=887006.887010},
%% acmid = {887010},
%% publisher = {IGI Publishing},
%% address = {Hershey, PA, USA},
%%}
%
%
%% ---------
%
%
%
%
%
%% Need inbook with num in chapter
%
%% and inbook with number in chapter
%@InBook{Kong:2004:IEC:123456.887010,
%  author =      {Kong, Wei-Chang},
%  editor =      {Theerasak Thanasankit},
%  title =       {E-commerce and cultural values - (InBook-num-in-chap)},
%  chapter =     {9},
%  year =        {2004},
%  address =     {Hershey, PA, USA},
%  publisher =   {IGI Publishing},
%  url =         {http://portal.acm.org/citation.cfm?id=887006.887010},
%  pages =       {51--74},
%  numpages =    {24},
%  acmid =       {887010},
%  isbn =        {1-59140-056-2},
%  number =      "",
%  type =        "",
%  month =       "",
%  note =        "",
%}
%
%
%% and inbook with text in chapter
%@Inbook{Kong:2005:IEC:887006.887010,
%  author =      {Kong, Wei-Chang},
%  editor =      {Theerasak Thanasankit},
%  title =       {E-commerce and cultural values (Inbook-text-in-chap)},
%  chapter =     {The implementation of electronic commerce in SMEs in Singapore},
%  year =        {2005},
%  address =     {Hershey, PA, USA},
%  publisher =   {IGI Publishing},
%  url =         {http://portal.acm.org/citation.cfm?id=887006.887010},
%  type =        {Chapter:},
%  pages =       {51--74},
%  numpages =    {24},
%  acmid =       {887010},
%  isbn =        {1-59140-056-2},
%  number =      "",
%  month =       "",
%  note =        "",
%}
%
%
%% and inbook with a num and type field
%@Inbook{Kong:2006:IEC:887006.887010,
%  author =      {Kong, Wei-Chang},
%  editor =      {Theerasak Thanasankit},
%  title =       {E-commerce and cultural values (Inbook-num chap)},
%  chapter =     {22},
%  year =        {2006},
%  address =     {Hershey, PA, USA},
%  publisher =   {IGI Publishing},
%  url =         {http://portal.acm.org/citation.cfm?id=887006.887010},
%  type =        {Chapter (in type field)},
%  pages =       {51--74},
%  numpages =    {24},
%  acmid =       {887010},
%  isbn =        {1-59140-056-2},
%  number =      "",
%  month =       "",
%  note =        "",
%}
%
%
%% and incol coz we have a BLANK chapter - due to presence of editor
%%atIncollection{Kong:2006:IEC:887006.887011,
%%  author =     {Kong, Wei-Chang},
%%  editor =     {Theerasak Thanasankit},
%%  title =      "The title"
%%  booktitle =  {E-commerce and cultural values (Incol-coz-blank-chap)},
%%  year =       {2006},
%%  address =    {Hershey, PA, USA},
%%  publisher =  {IGI Publishing},
%%  url =        {http://portal.acm.org/citation.cfm?id=887006.887010},
%%  type =       {Type!},
%%  chapter =    {},
%%  pages =      {51--74},
%%  numpages =   {24},
%%  acmid =      {887010},
%%  isbn =       {1-59140-056-2},
%%  number =     "",
%%  month =      "",
%%  note =       "",
%%}
%
%@article{SaeediMEJ10,
%            author = {Mehdi Saeedi and Morteza Saheb Zamani and Mehdi Sedighi},
%            title = {A library-based synthesis methodology for reversible logic},
%            journal = {Microelectron. J.},
%            volume = {41},
%            number = {4},
%            month = apr,
%            year = {2010},
%            pages = {185--194},
%}
%
%@ARTICLE{SaeediJETC10,
%            author = {Mehdi Saeedi and Morteza Saheb Zamani and Mehdi Sedighi and Zahra Sasanian},
%            title = {Synthesis of Reversible Circuit Using Cycle-Based Approach},
%            journal = {J. Emerg. Technol. Comput. Syst.},
%            volume = {6},
%            number = {4},
%            month = dec,
%            year = {2010}
%            }
%
%% Asad's new version
%@article{Kirschmer:2010:AEI:1958016.1958018,
% author = {Kirschmer, Markus and Voight, John},
% title = {Algorithmic Enumeration of Ideal Classes for Quaternion Orders},
% journal = {SIAM J. Comput.},
% issue_date = {January 2010},
% volume = {39},
% number = {5},
% month = jan,
% year = {2010},
% issn = {0097-5397},
% pages = {1714--1747},
% numpages = {34},
% url = {http://dx.doi.org/10.1137/080734467},
% doi = {https://doi.org/10.1137/080734467},
% acmid = {1958018},
% publisher = {Society for Industrial and Applied Mathematics},
% address = {Philadelphia, PA, USA},
% keywords = {ideal classes, maximal orders, number theory, quaternion algebras},
%}
%
%
%% incol due to presence of booktitle
%@incollection{Hoare:1972:CIN:1243380.1243382,
% author = {Hoare, C. A. R.},
% title = {Chapter II: Notes on data structuring},
% booktitle = {Structured programming (incoll)},
% editor = {Dahl, O. J. and Dijkstra, E. W. and Hoare, C. A. R.},
% year = {1972},
% isbn = {0-12-200550-3},
% pages = {83--174},
% numpages = {92},
% url = {http://portal.acm.org/citation.cfm?id=1243380.1243382},
% acmid = {1243382},
% publisher = {Academic Press Ltd.},
% address = {London, UK, UK},
%}
%
%% incol due to presence of booktitle
%@incollection{Lee:1978:TQA:800025.1198348,
% author = {Lee, Jan},
% title = {Transcript of question and answer session},
% booktitle = {History of programming languages I (incoll)},
% editor = {Wexelblat, Richard L.},
% year = {1981},
% isbn = {0-12-745040-8},
% pages = {68--71},
% numpages = {4},
% url = {http://doi.acm.org/10.1145/800025.1198348},
% doi = {http://doi.acm.org/10.1145/800025.1198348},
% acmid = {1198348},
% publisher = {ACM},
% address = {New York, NY, USA},
%}
%
%% incol due to booktitle
%@incollection{Dijkstra:1979:GSC:1241515.1241518,
% author = {Dijkstra, E.},
% title = {Go to statement considered harmful},
% booktitle = {Classics in software engineering (incoll)},
% year = {1979},
% isbn = {0-917072-14-6},
% pages = {27--33},
% numpages = {7},
% url = {http://portal.acm.org/citation.cfm?id=1241515.1241518},
% acmid = {1241518},
% publisher = {Yourdon Press},
% address = {Upper Saddle River, NJ, USA},
%}
%
%% incol due to booktitle
%@incollection{Wenzel:1992:TVA:146022.146089,
% author = {Wenzel, Elizabeth M.},
% title = {Three-dimensional virtual acoustic displays},
% booktitle = {Multimedia interface design (incoll)},
% year = {1992},
% isbn = {0-201-54981-6},
% pages = {257--288},
% numpages = {32},
% url = {http://portal.acm.org/citation.cfm?id=146022.146089},
% doi = {10.1145/146022.146089},
% acmid = {146089},
% publisher = {ACM},
% address = {New York, NY, USA},
%}
%
%% incol due to booktitle
%@incollection{Mumford:1987:MES:54905.54911,
% author = {Mumford, E.},
% title = {Managerial expert systems and organizational change: some critical research issues},
% booktitle = {Critical issues in information systems research (incoll)},
% year = {1987},
% isbn = {0-471-91281-6},
% pages = {135--155},
% numpages = {21},
% url = {http://portal.acm.org/citation.cfm?id=54905.54911},
% acmid = {54911},
% publisher = {John Wiley \& Sons, Inc.},
% address = {New York, NY, USA},
%}
%
%@book{McCracken:1990:SSC:575315,
% author = {McCracken, Daniel D. and Golden, Donald G.},
% title = {Simplified Structured COBOL with Microsoft/MicroFocus COBOL},
% year = {1990},
% isbn = {0471514071},
% publisher = {John Wiley \& Sons, Inc.},
% address = {New York, NY, USA},
%}
%
%% Let's include Boris / BBeeton entries  (multi-volume works)
%
%@book {MR781537,
%    AUTHOR = {H{\"o}rmander, Lars},
%     TITLE = {The analysis of linear partial differential operators. {III}},
%    SERIES = {Grundlehren der Mathematischen Wissenschaften [Fundamental
%              Principles of Mathematical Sciences]},
%    VOLUME = {275},
%      NOTE = {Pseudodifferential operators},
%PUBLISHER = {Springer-Verlag},
%   ADDRESS = {Berlin, Germany},
%      YEAR = {1985},
%     PAGES = {viii+525},
%      ISBN = {3-540-13828-5},
%   MRCLASS = {35-02 (35Sxx 47G05 58G15)},
%  MRNUMBER = {781536 (87d:35002a)},
%MRREVIEWER = {Min You Qi},
%}
%
%@book {MR781536,
%    AUTHOR = {H{\"o}rmander, Lars},
%     TITLE = {The analysis of linear partial differential operators. {IV}},
%    SERIES = {Grundlehren der Mathematischen Wissenschaften [Fundamental
%              Principles of Mathematical Sciences]},
%    VOLUME = {275},
%      NOTE = {Fourier integral operators},
%PUBLISHER = {Springer-Verlag},
%   ADDRESS = {Berlin, Germany},
%      YEAR = {1985},
%     PAGES = {vii+352},
%      ISBN = {3-540-13829-3},
%   MRCLASS = {35-02 (35Sxx 47G05 58G15)},
%  MRNUMBER = {781537 (87d:35002b)},
%MRREVIEWER = {Min You Qi},
%}
%
%%%%%%%%%%%%%%%%%%%%%%% Start of Aptara sample bib entries
%
%% acmsmall-sam.bib
%@InProceedings{Adya-01,
%  author        = {A. Adya and P. Bahl and J. Padhye and A.Wolman and L. Zhou},
%  title         = {A multi-radio unification protocol for {IEEE} 802.11 wireless networks},
%  booktitle     = {Proceedings of the IEEE 1st International Conference on Broadnets Networks (BroadNets'04)},
%  publisher     = "IEEE",
%  address       = "Los Alamitos, CA",
%  year          = {2004},
%  pages         = "210--217"
%}
%
%@article{Akyildiz-01,
%  author        = {I. F. Akyildiz and W. Su and Y. Sankarasubramaniam and E. Cayirci},
%  title         = {Wireless Sensor Networks: A Survey},
%  journal       = {Comm. ACM},
%  volume        = 38,
%  number        = "4",
%  year          = {2002},
%  pages         = "393--422"
%}
%
%@article{Akyildiz-02,
%  author        = {I. F. Akyildiz and T. Melodia and K. R. Chowdhury},
%  title         = {A Survey on Wireless Multimedia Sensor Networks},
%  journal       = {Computer Netw.},
%  volume        = 51,
%  number        = "4",
%  year          = {2007},
%  pages         = "921--960"
%}
%
%@InProceedings{Bahl-02,
%  author        = {P. Bahl and R. Chancre and J. Dungeon},
%  title         = {{SSCH}: Slotted Seeded Channel Hopping for Capacity Improvement in {IEEE} 802.11 Ad-Hoc Wireless Networks},
%  booktitle     = {Proceeding of the 10th International Conference on Mobile Computing and Networking (MobiCom'04)},
%  publisher     = "ACM",
%  address       = "New York, NY",
%  year          = {2004},
%  pages         = "112--117"
%}
%
%@misc{CROSSBOW,
%  key       = {CROSSBOW},
%  title     = {{XBOW} Sensor Motes Specifications},
%  note      = {http://www.xbow.com},
%  year      = 2008
%}
%
%@article{Culler-01,
%  author        = {D. Culler and D. Estrin and M. Srivastava},
%  title         = {Overview of Sensor Networks},
%  journal       = {IEEE Comput.},
%  volume        = 37,
%  number        = "8 (Special Issue on Sensor Networks)",
%  publisher     = "IEEE",
%  address       = "Los Alamitos, CA",
%  year          = {2004},
%  pages         = "41--49"
%}
%
%@misc{Harvard-01,
%    key         = {Harvard CodeBlue},
%    title       = {{CodeBlue}: Sensor Networks for Medical Care},
%    note        = {http://www.eecs.harvard.edu/mdw/ proj/codeblue/},
%    year        = 2008
%}
%
%@InProceedings{Natarajan-01,
%    author      = {A. Natarajan and M. Motani and B. de Silva and K. Yap and K. C. Chua},
%    title       = {Investigating Network Architectures for Body Sensor Networks},
%    booktitle   = {Network Architectures},
%    editor      = {G. Whitcomb and P. Neece},
%    publisher   = "Keleuven Press",
%    address     = "Dayton, OH",
%    year        = {2007},
%    pages       = "322--328",
%    eprint      = "960935712",
%    primaryclass = "cs",
%}
%
%@techreport{Tzamaloukas-01,
%  author        = {A. Tzamaloukas and J. J. Garcia-Luna-Aceves},
%  title         = {Channel-Hopping Multiple Access},
%  number =        {I-CA2301},
%  institution =   {Department of Computer Science, University of California},
%  address =       {Berkeley, CA},
%  year          = {2000}
%}
%
%@BOOK{Zhou-06,
%  author        = {G. Zhou and J. Lu and C.-Y. Wan and M. D. Yarvis and J. A. Stankovic},
%  title         = {Body Sensor Networks},
%  publisher     = "MIT Press",
%  address       = "Cambridge, MA",
%  year          = {2008}
%}
%
%@mastersthesis{ko94,
%author = "Jacob Kornerup",
%title = "Mapping Powerlists onto Hypercubes",
%school = "The University of Texas at Austin",
%note = "(In preparation)",
%year = "1994"}
%%month = "dec",}
%
%@PhdThesis{gerndt:89,
%  author =       "Michael Gerndt",
%  title =        "Automatic Parallelization for Distributed-Memory
%                  Multiprocessing Systems",
%  school =       "University of Bonn",
%  year =         1989,
%  address =      "Bonn, Germany",
%  month =        dec
%}
%
%@article{6:1:1,
%author = "J. E. {Archer, Jr.} and R. Conway and F. B. Schneider",
%title = "User recovery and reversal in interactive systems",
%journal = "ACM Trans. Program. Lang. Syst.",
%volume =  "6",
%number = "1",
%month = jan,
%year = 1984,
%pages = "1--19"}
%
%@article{7:1:137,
%author = "D. D. Dunlop and V. R. Basili",
%title = "Generalizing specifications for uniformly implemented loops",
%journal = "ACM Trans. Program. Lang. Syst.",
%volume =  "7",
%number = "1",
%month = jan,
%year = 1985,
%pages = "137--158"}
%
%@article{7:2:183,
%author = "J. Heering and P. Klint",
%title = "Towards monolingual programming environments",
%journal = "ACM Trans. Program. Lang. Syst.",
%volume =  "7",
%number = "2",
%month = apr,
%year = 1985,
%pages = "183--213"}
%
%@book{knuth:texbook,
%author = "Donald E. Knuth",
%title = "The {\TeX{}book}",
%publisher = "Addison-Wesley",
%address = "Reading, MA.",
%year = 1984}
%
%@article{6:3:380,
%author = "E. Korach and D.  Rotem and N. Santoro",
%title = "Distributed algorithms for finding centers and medians in networks",
%journal = "ACM Trans. Program. Lang. Syst.",
%volume =  "6",
%number = "3",
%month = jul,
%year = 1984,
%pages = "380--401"}
%
%@book{lamport:latex,
%author = "Leslie Lamport",
%title = "\it {\LaTeX}: A Document Preparation System",
%publisher = "Addison-Wesley",
%address = "Reading, MA.",
%year = 1986}
%
%@article{7:3:359,
%author = "F. Nielson",
%title = "Program transformations in a denotational setting",
%journal = "ACM Trans. Program. Lang. Syst.",
%volume =  "7",
%number = "3",
%month = jul,
%year = 1985,
%pages = "359--379"}
%
%%testing
%@BOOK{test,
%   author = "Donald E. Knuth",
%   title = "Seminumerical Algorithms",
%   volume = 2,
%   series = "The Art of Computer Programming",
%   publisher = "Addison-Wesley",
%   address = "Reading, MA",
%   edition = "2nd",
%   month = "10~" # jan,
%   year = "1981",
%}
%
%@inproceedings{reid:scribe,
%author = "Brian K. Reid",
%title = "A high-level approach to computer document formatting",
%booktitle = "Proceedings of the 7th Annual Symposium on Principles of
%  Programming Languages",
%month = jan,
%year = 1980,
%publisher = "ACM",
%address = "New York",
%pages = "24--31"}
%
%@article{Zhou:2010:MMS:1721695.1721705,
% author = {Zhou, Gang and Wu, Yafeng and Yan, Ting and He, Tian and Huang, Chengdu and Stankovic, John A. and Abdelzaher, Tarek F.},
% title = {A multifrequency MAC specially designed for wireless sensor network applications},
% journal = {ACM Trans. Embed. Comput. Syst.},
% issue_date = {March 2010},
% volume = 9,
% number = 4,
% month = {April},
% year = 2010,
% issn = {1539-9087},
% pages = {39:1--39:41},
% articleno = 39,
% numpages = 41,
% url = {http://doi.acm.org/10.1145/1721695.1721705},
% doi = {10.1145/1721695.1721705},
% acmid = 1721705,
% publisher = {ACM},
% address = {New York, NY, USA},
% keywords = {Wireless sensor networks, media access control, multi-channel, radio interference, time synchronization},
%}
%
%
%@online{TUGInstmem,
%  key =          {TUG},
%  year  =        2017,
%  title =        "Institutional members of the {\TeX} Users Group",
%  url =          "http://wwtug.org/instmem.html",
%  lastaccessed = "May 27, 2017",
%}
%
%@online{CTANacmart,
%  author =    {Boris Veytsman},
%  title =  {acmart---{C}lass for typesetting publications of {ACM}},
%  url =    {http://www.ctan.org/pkg/acmart},
%  lastaccessed = {May 27, 2017}
%  }
%
%@ARTICLE{bowman:reasoning,
%    author = {Bowman, Mic and Debray, Saumya K. and Peterson, Larry L.},
%    title = {Reasoning About Naming Systems},
%    journal = {ACM Trans. Program. Lang. Syst.},
%    volume = {15},
%    number = {5},
%    pages = {795-825},
%    month = {November},
%    year = {1993},
%    doi = {10.1145/161468.161471},
%}
%
%@ARTICLE{braams:babel,
%    author = {Braams, Johannes},
%    title = {Babel, a Multilingual Style-Option System for Use with LaTeX's Standard Document Styles},
%    journal = {TUGboat},
%    volume = {12},
%    number = {2},
%    pages = {291-301},
%    month = {June},
%    year = {1991},
%}
%
%@INPROCEEDINGS{clark:pct,
%  AUTHOR = "Malcolm Clark",
%  TITLE = "Post Congress Tristesse",
%  BOOKTITLE = "TeX90 Conference Proceedings",
%  PAGES = "84-89",
%  ORGANIZATION = "TeX Users Group",
%  MONTH = "March",
%  YEAR = {1991}
%}
%
%@ARTICLE{herlihy:methodology,
%    author = {Herlihy, Maurice},
%    title = {A Methodology for Implementing Highly Concurrent Data Objects},
%    journal = {ACM Trans. Program. Lang. Syst.},
%    volume = {15},
%    number = {5},
%    pages = {745-770},
%    month = {November},
%    year = {1993},
%    doi = {10.1145/161468.161469},
%}
%
%@BOOK{salas:calculus,
%  AUTHOR = "S.L. Salas and Einar Hille",
%  TITLE = "Calculus: One and Several Variable",
%  PUBLISHER = "John Wiley and Sons",
%  ADDRESS = "New York",
%  YEAR = "1978"
%}
%
%@MANUAL{Fear05,
%  title =        {Publication quality tables in {\LaTeX}},
%  author =       {Simon Fear},
%  month =        {April},
%  year =         2005,
%  note =         {\url{http://www.ctan.org/pkg/booktabs}}
%}
%
%@Manual{Amsthm15,
%  title =        {Using the amsthm Package},
%  organization = {American Mathematical Society},
%  month =        {April},
%  year =         2015,
%  note =         {\url{http://www.ctan.org/pkg/amsthm}}
%}
%
%@ArtifactSoftware{R,
%    title = {R: A Language and Environment for Statistical Computing},
%    author = {{R Core Team}},
%    organization = {R Foundation for Statistical Computing},
%    address = {Vienna, Austria},
%    year = {2019},
%    url = {https://www.R-project.org/},
%}
%
%@ArtifactDataset{UMassCitations,
% author    =  {Sam Anzaroot and Andrew McCallum},
% title     =  {{UMass} Citation Field Extraction Dataset},
% year      = 2013,
% url       =
%    {http://www.iesl.cs.umass.edu/data/data-umasscitationfield},
% lastaccessed = {May 27, 2019}
%}
